# Supplementary material for: Sequence investigation of 34 forensic autosomal STRs with massively parallel sequencing
Source: Sci Rep. 2018 May 1;8:6810. doi: 10.1038/s41598-018-24495-9 (PMC5931506; doi:10.1038/s41598-018-24495-9)
Supplement: Supplementary file 2 — Supplementary Table S1 [file 41598_2018_24495_MOESM2_ESM.xlsx]

## Sheet: Sheet1
Supplementary Table S1 Detail information of 34 autosomal STRs and corresponding primers
STR	GRCh38 coordinates-position of motif		Recommended motif structures of ISFG[4]	Forward Primer (5'-3')	Reverse Primer (5'-3')	Library length (bp)	Note
	Start	Stop
D1S1677	Chr1: 163590026	Chr1: 163590085	[TTCC]	GTCAGGAGCTTTACTGGAAGCA	CAAAGTACAGGTCAAAACTCATCAATAGTT	295	Commercially available and polymorphic in Chinese
D1S1656	Chr1: 230769616	Chr1: 230769683	[CCTA] [TCTA]	TCTGCCTTTCAGGCATTTCAGAG	CCCATATAAGTTCAAGCCTGTGTTG	299	Expanded CODIS, ESS
TPOX	Chr2: 1489653	Chr2: 1489684	[AATG]	CCACCTTCCTCTGCTTCACTTTT	AAGAGATTCATCCAAAATTGAACTCCTCA	253	CODIS, ESS
D2S441	Chr2: 68011947	Chr2: 68011994	[TCTA][TCTG/TTTA][TCTA]	ACGGCCAGAAAGTTGGGTAAAG	CACCACACCCAGCCATAAATAACATA	263	Expanded CODIS, ESS
D2S1776	Chr2: 168788893	Chr2: 168788936	[AGAT]	TATGGAGGAAGAGAAAACCGAATGAAC	TTGGTTCAGCTACTTCTTCAAGGAG	293	Commercially available and polymorphic in Chinese
D2S1338	Chr2: 218014859	Chr2: 218014950	[GGAA] [GGCA]	CCCTTTTCCTACCAGAATGCCA	GTGGAGGTGCCTAAAGACTTCA	243	Expanded CODIS, Additional loci of ESS
D3S1358	Chr3: 45540739	Chr3: 45540802	[TCTA] [TCTG] [TCTA]	CTCTTATACTCATGAAATCAACAGAGGCTT	ACTTAAAAGCCTCTGCTGTAATCTCAG	261	CODIS, ESS
D3S4529	Chr3: 85803484	Chr3: 85803531	[GATA]	GTCTGCCTTTTTAGGGAATACAGTGT	GGAAGAAGAAATTCTCCCTGACACT	290	Commercially available and polymorphic in Chinese
D4S2408	Chr4: 31302798	Chr4: 31302833	[ATCT]	GTTATTTCATCTGATTAGGAGTCACACTGA	AGTGCTTGGCATATATTAAGACACTGTAAA	291	Commercially available and polymorphic in Chinese
FGA	Chr4: 154587736	Chr4: 154587823	[GGAA][GGAG][AAAG][AGAA][AAAA][GAAA]	TTTGCGCTTCAGGACTTCAATTC	CTAATTGCTATTAGGACATCTTAACTGGCA	266	CODIS, ESS
D5S2500 (AC008791)	Chr5: 59403132	Chr5: 59403199	[GGTA] [GACA] [GATA] [GATT]	CCTGTAGACCTGCACACCTGTA	CCCAGAGTTCCACACCATAAACT	295	Commercially available and polymorphic in Chinese
D5S818	Chr5: 123775556	Chr5: 123775599	[ATCT]	TTTCTAAACCTCTCCCATCTGGATAGT	TACTGAGACATGCATATGCTTTTAAAGCT	268	CODIS
CSF1PO	Chr5: 150076324	Chr5: 150076375	[ATCT]	GCCAGACTGAGCCTTCTCAGATA	CAGATTGTACAGAGGAGGCACTT	300	CODIS
D6S1043	Chr6: 91740225	Chr6: 91740272	[ATCT][ATGT][ATCT]	CTACCATGTTTTGAAGGCTTTGACTT	TCTTTTCCTCCCACTTCTAAAACACC	286	Commercially available and polymorphic in Chinese
D6S474	Chr6: 112557951	Chr6: 112558018	[AGAT] [GATA]	GTCATTTTAAGCATCATGTCCTGCAT	TTACATCACCATCTTCCTTGGTTCTG	288	Commercially available and polymorphic in Chinese
D7S820	Chr7: 84160226	Chr7: 84160277	[TATC]	AAGCCTTATGAGATAATTGTGAGGTCTTAA	GTTGGTCAGGCTGACTATGGAG	301	CODIS
D8S1179	Chr8: 124894865	Chr8: 124894916	[TCTA] [TCTG] [TCTA]	AGCTGAGTCTGAAGTAAGTAAAACATTGTT	TCCAGTTTCTTTTACCAAATTGTGTTCATG	304	CODIS, ESS
D9S1122	Chr9: 77073826	Chr9: 77073873	[TAGA]	GCTTCGCACCAAGACTCCATTT	GGCATTTATTATTTCTTGTCTGAGAGCTT	274	Commercially available and polymorphic in Chinese
D10S1248	Chr10: 129294244	Chr10: 129294295	[GGAA]	TAACTCACTGCCTTGAACATAATTATTGCT	CAGGTATTCCTCAGGAATAAGTGCA	292	Expanded CODIS, ESS
TH01	Chr11: 2171088	Chr11: 2171115	[AATG]	GTCCCTGAGAAGGTACCTGGAA	CATTGGCCTGTTCCTCCCTTAT	294	CODIS, ESS
vWA	Chr12: 5983977	Chr12: 5984044	[TCTA] [TCTG] [TCTA]	ACACAGGTTAGATAGATTAGACAGACAGATAG	GATGTGAAAGCCCTAGTGGATGA	298	CODIS, ESS
D12S391	Chr12: 12297020	Chr12: 12297095	[AGAT][AGAC][AGAT]	TGTGATAGTAGTTTCTTCTGGTGAAGGA	ATAATTACACCATCAGTTTCCCTGGTTT	249	Expanded CODIS, ESS
D12ATA63	Chr12: 107928590	Chr12: 107928628	[TTG][TTA]	TAAGCATTTGTTTTTGGAGTAAATGATGCA	GTGGCAGTGAGCTGTAACAGTA	268	Commercially available and polymorphic in Chinese
D13S317	Chr13: 82148025	Chr13: 82148068	[TATC]	TGGTAATTCTGCCTACAGCCAATG	TCACAGATAACAGTCTGAAAGTACAAGTG	297	CODIS
D14S1434	Chr14: 94842054	Chr14: 94842105	[CTGT] [CTAT]	CTGATTTCCACCACTGGGTTCT	GCAAATGCACACAGATTTCTGCTTAC	259	Commercially available and polymorphic in Chinese
Penta E	Chr15: 96831015	Chr15: 96831039	[TCTTT]	TTACATAACATACATGTGTGTAAAGTGCT	GTATTACCTGAGCTCAGGAGATCAAG	268	Commercially available from Promega
D16S539	Chr16: 86352702	Chr16: 86352745	[GATA]	GTGCACAAATCTAAATGCAGAAAAGC	GCCATAGACTTAAAAACCTAATGACACAGT	292	CODIS, Additional loci of ESS
D17S1301	Chr17: 74684855	Chr17: 74684902	[AGAT]	AGATGAAATTGCCATGTAAAAATACATGCA	GGTAGGTACATGTGTCATTTTCTTTTTGTT	271	Commercially available and polymorphic in Chinese
D18S51	Chr18: 63281667	Chr18: 63281738	[AGAA]	GCACTTCACTCTGAGTGACAAATTGA	TGGTGTGTGGAGATGTCTTACAATAAC	310	CODIS, ESS
D19S433	Chr19: 29926235	Chr19: 29926298	[CCTT]CCTA[CCTT]CTTT[CCTT]	GGGTTCTAGGAATCAATCTTCCTTCT	GTTGAGGCTGCAAAAAGCTATAATTGTA	265	Expanded CODIS, Additional loci of ESS
D20S482	Chr20: 4525692	Chr20: 4525747	[AGAT]	GGGAAATTCCTTGCTGTTATTGTTTCTT	TCTCAGATTGGGAGATACACTGTCA	295	Commercially available and polymorphic in Chinese
D21S11	Chr21: 19181973	Chr21: 19182099	[TCTA] [TCTG] [TCTA] TA [TCTA] TCA [TCTA] TCCATA [TCTA]	CCTGATTCTTCAGCTTGTAGATGGTC	GAGAAGGGAGAAACACTGTAAGGTTTTATA	257	CODIS, ESS
Penta D	Chr21: 43636205	Chr21: 43636269	[AAAGA]	CATGGTGAGGCTGAAGTAGGATC	AAATATTTGCCTAACCTATGGTCATAACGA	277	Commercially available from Promega
D22S1045	Chr22: 37140287	Chr22: 37140337	[ATT][ACT][ATT]	CGTCCCTCTGGTCTGCATAAGA	GTCTCCTCAGCTGTAGAATGGAAATAG	307	Expanded CODIS, ESS
