# Supplementary material for: Sequence investigation of 34 forensic autosomal STRs with massively parallel sequencing
Source: Sci Rep. 2018 May 1;8:6810. doi: 10.1038/s41598-018-24495-9 (PMC5931506; doi:10.1038/s41598-018-24495-9)
Supplement: Supplementary file 3 — Supplementary Table S2 [file 41598_2018_24495_MOESM3_ESM.xlsx]

## Sheet: Sheet2
Supplementary Table S2. Observed alleles and corresponding motif sequences from the 200 individuals sequenced with the custom MPS-STR panel. Bold nucleotides are not included in the repeat number designation.
STR	Allele	Motif sequences	Detected number	Allelic frequency
D1S1677	11	[TTCC]11	2	0.005
D1S1677	12	[TTCC]12	8	0.02
D1S1677	13	[TTCC]13	45	0.1125
D1S1677	14	[TTCC]14	189	0.4725
D1S1677	15	[TTCC]15	125	0.3125
D1S1677	16	[TTCC]16	28	0.07
D1S1677	17	[TTCC]17	3	0.0075
D1S1656	9	[CCTA] 1 [TCTA] 8	3	0.0075
D1S1656	11	[CCTA] 1 [TCTA] 10	4	0.01
D1S1656	11	[TCTA] 11	25	0.0625
D1S1656	12	[CCTA] 1 [TCTA] 11	4	0.01
D1S1656	12	[TCTA] 12	12	0.03
D1S1656	13	[CCTA] 1 [TCTA] 12	35	0.0875
D1S1656	14	[CCTA] 1 [TCTA] 13	3	0.0075
D1S1656	14	[TCTA] 14	28	0.07
D1S1656	15	[CCTA] 1 [TCTA] 14	20	0.05
D1S1656	15	[TCTA] 15	92	0.23
D1S1656	15.3	[CCTA] 1 [TCTA] 10 [TCA] 1 [TCTA]4	3	0.0075
D1S1656	16	[CCTA] 1 [TCTA] 15	86	0.215
D1S1656	16.3	[CCTA] 1 [TCTA] 11 [TCA] 1 [TCTA]4	5	0.0125
D1S1656	17	[CCTA] 1 [TCTA] 16	38	0.095
D1S1656	17.3	[CCTA] 1 [TCTA] 12 [TCA] 1 [TCTA]4	21	0.0525
D1S1656	18	[CCTA] 1 [TCTA] 17	3	0.0075
D1S1656	18.3	[CCTA] 1 [TCTA] 13 [TCA] 1 [TCTA]4	9	0.0225
D1S1656	19	[CCTA] 1 [TCTA] 18	4	0.01
D1S1656	19.3	[CCTA] 1 [TCTA] 14 [TCA] 1 [TCTA]4	3	0.0075
D1S1656	20.3	[CCTA] 1 [TCTA] 15 [TCA] 1 [TCTA]4	2	0.005
TPOX	7	[AATG]7	1	0.0025
TPOX	8	[AATG]8	205	0.5125
TPOX	9	[AATG]9	52	0.13
TPOX	10	[AATG]10	12	0.03
TPOX	11	[AATG]11	117	0.2925
TPOX	12	[AATG]12	11	0.0275
TPOX	13	[AATG]13	2	0.005
D2S441	9	[TCTA]7 TCTG [TCTA]1	2	0.005
D2S441	9	[TCTA]9	12	0.03
D2S441	10	[TCTA]10	77	0.1925
D2S441	10	[TCTA]8 TCTG [TCTA]1	2	0.005
D2S441	11	[TCTA]11	150	0.375
D2S441	11.3	[TCTA]4 TCA [TCTA]7	18	0.045
D2S441	12	[TCTA]12	69	0.1725
D2S441	12.3	[TCTA]4 TCA [TCTA]8	10	0.025
D2S441	14	[TCTA]11 TTTA [TCTA]2	5	0.0125
D2S441	14	[TCTA]14	55	0.1375
D2S1776	8	[AGAT]8	2	0.005
D2S1776	9	[AGAT]9	60	0.15
D2S1776	10	[AGAT]10	21	0.0525
D2S1776	11	[AGAT]11	105	0.2625
D2S1776	12	[AGAT]12	157	0.3925
D2S1776	13	[AGAT]13	49	0.1225
D2S1776	14	[AGAT]14	6	0.015
D2S1338	16	[GGAA]10 [GGCA]6	4	0.01
D2S1338	16	[GGAA]9 [GGCA]7	1	0.0025
D2S1338	17	[GGAA]11 [GGCA]6	30	0.075
D2S1338	18	[GGAA]11 [GGCA]7	32	0.08
D2S1338	18	[GGAA]12 [GGCA]6	12	0.03
D2S1338	19	[GGAA]12 [GGCA]7	32	0.08
D2S1338	19	[GGAA]11 [GGCA]8	31	0.0775
D2S1338	20	[GGAA]13 [GGCA]7	46	0.115
D2S1338	21	[GGAA]15 [GGCA]6	8	0.02
D2S1338	21	[GGAA]13 [GGCA]8	2	0.005
D2S1338	21	[GGAA]2[GGAC]1[GGAA]13[GGCA]5	3	0.0075
D2S1338	22	[GGAA]2[GGAC]1[GGAA]12[GGCA]7	10	0.025
D2S1338	22	[GGAA]2[GGAC]1[GGAA]13[GGCA]6	7	0.0175
D2S1338	23	[GGAA]2[GGAC]1[GGAA]13[GGCA]7	52	0.13
D2S1338	23	[GGAA]2[GGAC]1[GGAA]14[GGCA]6	22	0.055
D2S1338	23	[GGAA]2[GGAC]1[GGAA]13[GGCA]7	9	0.0225
D2S1338	23	[GGAA]2[GGAC]1[GGAA]12[GGCA]8	5	0.0125
D2S1338	24	[GGAA]2[GGAC]1[GGAA]14[GGCA]7	42	0.105
D2S1338	24	[GGAA]2[GGAC]1[GGAA]13[GGCA]8	24	0.06
D2S1338	25	[GGAA]2[GGAC]1[GGAA]16[GGCA]6	13	0.0325
D2S1338	25	[GGAA]2[GGAC]1[GGAA]15[GGCA]7	10	0.025
D2S1338	26	[GGAA]2[GGAC]1[GGAA]16[GGCA]7	4	0.01
D2S1338	27	[GGAA]2[GGAC]1[GGAA]17[GGCA]7	1	0.0025
D3S1358	12	[TCTA]1 [TCTG]2 [TCTA]9	2	0.005
D3S1358	13	[TCTA]1 [TCTG]2 [TCTA]10	1	0.0025
D3S1358	13	[TCTA]1 [TCTG]1 [TCTA]11	1	0.0025
D3S1358	14	[TCTA]1 [TCTG]2 [TCTA]11	22	0.055
D3S1358	15	[TCTA]1 [TCTG]2 [TCTA]12	140	0.35
D3S1358	15	[TCTA]1 [TCTG]1 [TCTA]13	2	0.005
D3S1358	16	[TCTA]1 [TCTG]2 [TCTA]13	126	0.315
D3S1358	16	[TCTA]1 [TCTG]3 [TCTA]12	1	0.0025
D3S1358	17	[TCTA]1 [TCTG]2 [TCTA]14	77	0.1925
D3S1358	17	[TCTA]1 [TCTG]3 [TCTA]13	2	0.005
D3S1358	18	[TCTA]1 [TCTG]3 [TCTA]14	25	0.0625
D3S1358	19	[TCTA]1 [TCTG]3 [TCTA]15	1	0.0025
D3S4529	11	[GATA]11	1	0.0025
D3S4529	12	[GATA]12	1	0.0025
D3S4529	12	[GATA]4 AATA [GATA]7	1	0.0025
D3S4529	13	[GATA]13	56	0.14
D3S4529	13	[GATA]4 AATA [GATA]8	7	0.0175
D3S4529	14	[GATA]14	78	0.195
D3S4529	14	[GATA]4 AATA [GATA]9	32	0.08
D3S4529	15	[GATA]4 AATA [GATA]10	148	0.37
D3S4529	16	[GATA]16	38	0.095
D3S4529	16	[GATA]4 AATA [GATA]11	23	0.0575
D3S4529	17	[GATA]4 AATA [GATA]12	8	0.02
D3S4529	17	[GATA]17	5	0.0125
D3S4529	18	[GATA]18	2	0.005
D4S2408	7	[ATCT]7	1	0.0025
D4S2408	8	[ATCT]8	73	0.1825
D4S2408	9	[ATCT]1 GTCT [ATCT]7	3	0.0075
D4S2408	9	[ATCT]9	115	0.2875
D4S2408	10	[ATCT]10	134	0.335
D4S2408	11	[ATCT]11	62	0.155
D4S2408	12	[ATCT]12	11	0.0275
D4S2408	13	[ATCT]13	1	0.0025
FGA	16	[TTTC]3 TTTTTTCT [CTTT]8 CTCC [TTCC]2	1	0.0025
FGA	17	[TTTC]3 TTTTTTCT [CTTT]9 CTCC [TTCC]2	2	0.005
FGA	18	[TTTC]3 TTTTTTCT [CTTT]10 CTCC [TTCC]2	11	0.0275
FGA	19	[TTTC]3 TTTTTTCT [CTTT]11 CTCC [TTCC]2	17	0.0425
FGA	19.2	[TTTC]3 TTTTTTCT TT [CTTT]11 CTCC [TTCC]2	1	0.0025
FGA	20	[TTTC]3 TTTTTTCT [CTTT]12 CTCC [TTCC]2	20	0.05
FGA	21	[TTTC]3 TTTTTTCT [CTTT]13 CTCC [TTCC]2	33	0.0825
FGA	21.2	[TTTC]3 TTTTTTCT TT [CTTT]13 CTCC [TTCC]2	2	0.005
FGA	22	[TTTC]3 TTTTTTCT [CTTT]14 CTCC [TTCC]2	76	0.19
FGA	22.2	[TTTC]3 TTTTTTCT TT [CTTT]14 CTCC [TTCC]2	2	0.005
FGA	23	[TTTC]3 TTTTTTCT [CTTT]15 CTCC [TTCC]2	82	0.205
FGA	23.2	[TTTC]3 TTTTTTCT TT [CTTT]15 CTCC [TTCC]2	4	0.01
FGA	24	[TTTC]3 TTTTTTCT [CTTT]16 CTCC [TTCC]2	1	0.0025
FGA	24.2	[TTTC]3 TTTTTTCT TT [CTTT]16 CTCC [TTCC]2	73	0.1825
FGA	25	[TTTC]3 TTTTTTCT [CTTT]17 CTCC [TTCC]2	2	0.005
FGA	25.2	[TTTC]3 TTTTTTCT TT [CTTT]17 CTCC [TTCC]2	43	0.1075
FGA	26	[TTTC]3 TTTTTTCT [CTTT]18 CTCC [TTCC]2	2	0.005
FGA	26.2	[TTTC]3 TTTTTTCT TT [CTTT]18 CTCC [TTCC]2	20	0.05
FGA	27	[TTTC]3 TTTTTTCT [CTTT]19 CTCC [TTCC]2	2	0.005
FGA	27.2	[TTTC]3 TTTTTTCT TT [CTTT]19 CTCC [TTCC]2	4	0.01
FGA	28	[TTTC]3 TTTTTTCT [CTTT]20 CTCC [TTCC]2	2	0.005
D5S818	7	[ATCT]7	8	0.02
D5S818	8	[ATCT]8	2	0.005
D5S818	9	[ATCT]9	24	0.06
D5S818	10	[ATCT]10	69	0.1725
D5S818	11	[ATCT]11	138	0.345
D5S818	12	[ATCT]12	94	0.235
D5S818	13	[ATCT]13	58	0.145
D5S818	14	[ATCT]14	5	0.0125
D5S818	15	[ATCT]15	2	0.005
CSF1PO	7	[AGAT]7	2	0.005
CSF1PO	8	[AGAT]8	1	0.0025
CSF1PO	9	[AGAT]9	21	0.0525
CSF1PO	10	[AGAT]10	98	0.245
CSF1PO	11	[AGAT]11	84	0.21
CSF1PO	11	[AGAT]5 AGAC [AGAT]5	12	0.03
CSF1PO	12	[AGAT]12	130	0.325
CSF1PO	12	[AGAT]6 AGAC [AGAT]5	16	0.04
CSF1PO	13	[AGAT]13	27	0.0675
CSF1PO	14	[AGAT]14	4	0.01
CSF1PO	14	[AGAT]8 AGAC [AGAT]5	3	0.0075
CSF1PO	15	[AGAT]15	2	0.005
D6S1043	9	[ATCT]9	2	0.005
D6S1043	10	[ATCT]10	14	0.035
D6S1043	11	[ATCT]11	39	0.0975
D6S1043	12	[ATCT]12	56	0.14
D6S1043	13	[ATCT]13	50	0.125
D6S1043	13	[ATCT]5 ATAT [ATCT]7	9	0.0225
D6S1043	14	[ATCT]14	64	0.16
D6S1043	15	[ATCT]15	5	0.0125
D6S1043	16	[ATCT]16	2	0.005
D6S1043	17	[ATCT]17	5	0.0125
D6S1043	17	[ATCT]5 ATGT [ATCT]11	9	0.0225
D6S1043	18	[ATCT]5 ATGT [ATCT]12	67	0.1675
D6S1043	19	[ATCT]5 ATGT [ATCT]13	57	0.1425
D6S1043	20	[ATCT]5 ATGT [ATCT]14	15	0.0375
D6S1043	21	[ATCT]5 ATGT [ATCT]15	3	0.0075
D6S1043	22	[ATCT]5 ATGT [ATCT]16	2	0.005
D6S1043	23	[ATCT]5 ATGT [ATCT]17	1	0.0025
D6S474	11	[AGAT]5[GATA]6	2	0.005
D6S474	12	[AGAT]5[GATA]7	1	0.0025
D6S474	13	[AGAT]5[GATA]8	1	0.0025
D6S474	14	[AGAT]5[GATA]9	136	0.34
D6S474	15	[AGAT]5[GATA]10	140	0.35
D6S474	16	[AGAT]5[GATA]11	54	0.135
D6S474	17	[AGAT]5[GATA]12	46	0.115
D6S474	18	[AGAT]5[GATA]13	18	0.045
D6S474	19	[AGAT]5[GATA]14	2	0.005
D7S820	7	[GATA]7	2	0.005
D7S820	8	[GATA]8	63	0.1575
D7S820	9	[GATA]9	25	0.0625
D7S820	10	[GATA]10	65	0.1625
D7S820	11	[GATA]1 GACA [GATA]9	3	0.0075
D7S820	11	[GATA]11	136	0.34
D7S820	12	[GATA]12	89	0.2225
D7S820	13	[GATA]13	14	0.035
D7S820	14	[GATA]14	3	0.0075
D8S1179	7	[TCTA]7	2	0.005
D8S1179	8	[TCTA]8	2	0.005
D8S1179	9	[TCTA]9	2	0.005
D8S1179	10	[TCTA]10	48	0.12
D8S1179	11	[TCTA]11	36	0.09
D8S1179	12	[TCTA]1 [TCTG]1 [TCTA]10	6	0.015
D8S1179	12	[TCTA]12	40	0.1
D8S1179	13	[TCTA]1 [TCTG]1 [TCTA]11	5	0.0125
D8S1179	13	[TCTA]13	85	0.2125
D8S1179	14	[TCTA]1 [TCTG]1 [TCTA]12	34	0.085
D8S1179	14	[TCTA]2 [TCTG]1 [TCTA]11	36	0.09
D8S1179	15	[TCTA]2 [TCTG]1 [TCTA]12	34	0.085
D8S1179	15	[TCTA]1 [TCTG]1 [TCTA]13	32	0.08
D8S1179	16	[TCTA]2 [TCTG]1 [TCTA]13	31	0.0775
D8S1179	17	[TCTA]2 [TCTG]1 [TCTA]14	3	0.0075
D8S1179	17	[TCTA]1 [TCTG]1 [TCTA]15	2	0.005
D8S1179	18	[TCTA]2 [TCTG]1 [TCTA]15	2	0.005
D9S1122	9	[TAGA]1 TCGA [TAGA]7	1	0.0025
D9S1122	10	[TAGA]1 TCGA [TAGA]8	5	0.0125
D9S1122	10	[TAGA]10	15	0.0375
D9S1122	11	[TAGA]1 TCGA [TAGA]9	10	0.025
D9S1122	11	[TAGA]11	61	0.1525
D9S1122	12	[TAGA]12	114	0.285
D9S1122	12	[TAGA]1 TCGA [TAGA]10	12	0.03
D9S1122	13	[TAGA]13	120	0.3
D9S1122	13	[TAGA]1 TCGA [TAGA]11	41	0.1025
D9S1122	14	[TAGA]1 TCGA [TAGA]12	15	0.0375
D9S1122	15	[TAGA]15	6	0.015
D10S1248	8	[GGAA]8	2	0.005
D10S1248	9	[GGAA]9	7	0.0175
D10S1248	10	[GGAA]10	1	0.0025
D10S1248	11	[GGAA]11	3	0.0075
D10S1248	12	[GGAA]12	29	0.0725
D10S1248	13	[GGAA]13	151	0.3775
D10S1248	14	[GGAA]14	84	0.21
D10S1248	15	[GGAA]15	85	0.2125
D10S1248	16	[GGAA]16	38	0.095
TH01	5	[AATG]5	2	0.005
TH01	6	[AATG]6	40	0.1
TH01	7	[AATG]7	107	0.2675
TH01	8	[AATG]8	20	0.05
TH01	9	[AATG]9	207	0.5175
TH01	9.3	[AATG]6 ATG [AATG]3	13	0.0325
TH01	10	[AATG]10	11	0.0275
vWA	13	[AATG]10	1	0.0025
vWA	14	[TCTA]1 [TCTG]4 [TCTA]9	100	0.25
vWA	14	[TCTA]1 [TCTG]1 [TCTA]1 [TCTG]4 [TCTA]3 TCCA [TCTA]3	3	0.0075
vWA	15	[TCTA]1 [TCTG]1 [TCTA]1 [TCTG]4 [TCTA]3 TCCA [TCTA]3 TCCA	1	0.0025
vWA	15	[TCTA]1 [TCTG]3 [TCTA]11	5	0.0125
vWA	15	[TCTA]1 [TCTG]4 [TCTA]10	5	0.0125
vWA	16	[TCTA]1 [TCTG]4 [TCTA]11	66	0.165
vWA	17	[TCTA]1 [TCTG]4 [TCTA]12	94	0.235
vWA	18	[TCTA]1 [TCTG]4 [TCTA]13	40	0.1
vWA	18	[TCTA]1 [TCTG]5 [TCTA]12	38	0.095
vWA	19	[TCTA]1 [TCTG]4 [TCTA]14	38	0.095
vWA	20	[TCTA]1 [TCTG]4 [TCTA]15	8	0.02
vWA	21	[TCTA]1 [TCTG]4 [TCTA]16	1	0.0025
D12S391	15	[AGAT]8 [AGAC]6 [AGAT]1	6	0.015
D12S391	16	[AGAT]9 [AGAC]6 [AGAT]1	4	0.01
D12S391	17	[AGAT]10 [AGAC]6 [AGAT]1	35	0.0875
D12S391	18	[AGAT]11 [AGAC]6 [AGAT]1	36	0.09
D12S391	18	[AGAT]12 [AGAC]5 AGAT	21	0.0525
D12S391	18	[AGAT]10 [AGAC]8	19	0.0475
D12S391	19	[AGAT]11 [AGAC]7 [AGAT]1	20	0.05
D12S391	19	[AGAT]11 [AGAC]8	21	0.0525
D12S391	19	[AGAT]10 [AGAC]8 AGAT	20	0.05
D12S391	19	[AGAT]12 [AGAC]6 AGAT	31	0.0775
D12S391	20	[AGAT]12 [AGAC]7 [AGAT]1	52	0.13
D12S391	20	[AGAT]13 [AGAC]6 [AGAT]1	21	0.0525
D12S391	21	[AGAT]12 [AGAC]9	50	0.125
D12S391	21	[AGAT]13 [AGAC]7 [AGAT]1	21	0.0525
D12S391	22	[AGAT]13 [AGAC]8 [AGAT]1	20	0.05
D12S391	23	[AGAT]13 [AGAC]10	5	0.0125
D12S391	23	[AGAT]14 [AGAC]8 [AGAT]1	3	0.0075
D12S391	23	[AGAT]14 [AGAC]9	4	0.01
D12S391	24	[AGAT]13 [AGAC]11	2	0.005
D12S391	24	[AGAT]15 [AGAC]8 [AGAT]1	2	0.005
D12S391	25	[AGAT]13 [AGAC]12	2	0.005
D12S391	25	[AGAT]16 [AGAC]8 [AGAT]1	3	0.0075
D12S391	26	[AGAT]13 [AGAC]13	2	0.005
D12ATA63	11	[TTG]3 [TTA]8	6	0.015
D12ATA63	12	[TTG]3 [TTA]9	131	0.3275
D12ATA63	13	[TTG]3 [TTA]10	1	0.0025
D12ATA63	14	[TTG]3 [TTA]11	12	0.03
D12ATA63	15	[TTG]3 [TTA]12	10	0.025
D12ATA63	16	[TTG]3 [TTA]13	88	0.22
D12ATA63	17	[TTG]3 [TTA]14	79	0.1975
D12ATA63	17	[TTG]4 [TTA]13	42	0.105
D12ATA63	18	[TTG]3 [TTA]15	27	0.0675
D12ATA63	19	[TTG]3 [TTA]16	4	0.01
D13S317	7	[TATC]7	1	0.0025
D13S317	8	[TATC]8	114	0.285
D13S317	9	[TATC]9	53	0.1325
D13S317	10	[TATC]10	57	0.1425
D13S317	11	[TATC]11	94	0.235
D13S317	12	[TATC]12	64	0.16
D13S317	13	[TATC]13	14	0.035
D13S317	14	[TATC]14	2	0.005
D13S317	15	[TATC]15	1	0.0025
D14S1434	9	[CTGT]3 [CTAT]6	2	0.005
D14S1434	10	[CTGT]2 [CTAT]8	21	0.0525
D14S1434	10	[CTGT]3 [CTAT]7	12	0.03
D14S1434	11	[CTGT]3 [CTAT]8	60	0.15
D14S1434	12	[CTGT]2 [CTAT]10	13	0.0325
D14S1434	12	[CTGT]3 [CTAT]9	4	0.01
D14S1434	13	[CTGT]2 [CTAT]11	62	0.155
D14S1434	13	[CTGT]3 [CTAT]10	41	0.1025
D14S1434	14	[CTGT]3 [CTAT]11	174	0.435
D14S1434	15	[CTGT]3 [CTAT]12	8	0.02
D14S1434	16	[CTGT]3 [CTAT]13	3	0.0075
PentaE	5	[AAAGA]5	10	0.025
PentaE	11	[AAAGA]11	88	0.22
PentaE	12	[AAAGA]12	45	0.1125
PentaE	13	[AAAGA]13	39	0.0975
PentaE	14	[AAAGA]14	38	0.095
PentaE	15	[AAAGA]15	42	0.105
PentaE	16	[AAAGA]16	36	0.09
PentaE	17	[AAAGA]17	41	0.1025
PentaE	18	[AAAGA]18	35	0.0875
PentaE	19	[AAAGA]19	26	0.065
D16S539	6	[GATA]6	2	0.005
D16S539	8	[GATA]8	3	0.0075
D16S539	9	[GATA]9	112	0.28
D16S539	10	[GATA]10	51	0.1275
D16S539	11	[GATA]11	103	0.2575
D16S539	12	[GATA]12	82	0.205
D16S539	13	[GATA]13	38	0.095
D16S539	14	[GATA]14	6	0.015
D16S539	15	[GATA]15	3	0.0075
D17S1301	9	[AGAT]9	18	0.045
D17S1301	10	[AGAT]10	20	0.05
D17S1301	11	[AGAT]11	64	0.16
D17S1301	12	[AGAT]12	180	0.45
D17S1301	13	[AGAT]13	98	0.245
D17S1301	14	[AGAT]14	18	0.045
D17S1301	15	[AGAT]15	2	0.005
D18S51	10	[AGAA]10	2	0.005
D18S51	11	[AGAA]11	1	0.0025
D18S51	12	[AGAA]12	14	0.035
D18S51	13	[AGAA]13	70	0.175
D18S51	14	[AGAA]14	81	0.2025
D18S51	15	[AGAA]15	78	0.195
D18S51	16	[AGAA]16	55	0.1375
D18S51	17	[AGAA]17	30	0.075
D18S51	18	[AGAA]18	17	0.0425
D18S51	19	[AGAA]19	18	0.045
D18S51	20	[AGAA]20	13	0.0325
D18S51	21	[AGAA]21	11	0.0275
D18S51	22	[AGAA]22	3	0.0075
D18S51	23	[AGAA]23	3	0.0075
D18S51	24	[AGAA]24	1	0.0025
D18S51	25	[AGAA]25	1	0.0025
D18S51	26	[AGAA]26	2	0.005
D19S433	9	[AAGG]1 AAAG [AAGG]1 TAGG [AAGG]7	2	0.005
D19S433	9.2	[AAGG]1 AA [AAGG]1 TAGG [AAGG]8	2	0.005
D19S433	11	[AAGG]1 AAAG [AAGG]1 TAGG [AAGG]9	1	0.0025
D19S433	11.2	[AAGG]1 AA [AAGG]1 TAGG [AAGG]10	2	0.005
D19S433	12	[AAGG]1 AAAG [AAGG]1 TAGG [AAGG]10	13	0.0325
D19S433	12.2	[AAGG]1 AA [AAGG]1 TAGG [AAGG]11	1	0.0025
D19S433	13	[AAGG]1 AAAG [AAGG]1 TAGG [AAGG]11	112	0.28
D19S433	13.2	[AAGG]1 AA [AAGG]1 TAGG [AAGG]12	16	0.04
D19S433	14	[AAGG]1 AAAG [AAGG]1 TAGG [AAGG]12	96	0.24
D19S433	14.2	[AAGG]1 AA [AAGG]1 TAGG [AAGG]13	49	0.1225
D19S433	15	[AAGG]1 AAAG [AAGG]1 TAGG [AAGG]13	26	0.065
D19S433	15.2	[AAGG]1 AA [AAGG]1 TAGG [AAGG]14	57	0.1425
D19S433	16	[AAGG]1 AAAG [AAGG]1 TAGG [AAGG]14	5	0.0125
D19S433	16.2	[AAGG]1 AA [AAGG]1 TAGG [AAGG]15	13	0.0325
D19S433	17	[AAGG]1 AAAG [AAGG]1 TAGG [AAGG]15	1	0.0025
D19S433	17.2	[AAGG]1 AA [AAGG]1 TAGG [AAGG]16	2	0.005
D19S433	18.2	[AAGG]1 AA [AAGG]1 TAGG [AAGG]17	2	0.005
D20S482	7	[AGAT]7	7	0.0175
D20S482	12	[AGAT]12	14	0.035
D20S482	13	[AGAT]13	115	0.2875
D20S482	14	[AGAT]14	164	0.41
D20S482	15	[AGAT]15	70	0.175
D20S482	16	[AGAT]16	30	0.075
D21S11	9	[TCTA]4 [TCTG]5	2	0.005
D21S11	10	[TCTA]5 [TCTG]5	1	0.0025
D21S11	10	[TCTA]6 [TCTG]4	2	0.005
D21S11	11	[TCTA]7 [TCTG]4	2	0.005
D21S11	16	[TCTA]4 [TCTG]6 [TCTA]3 TA [TCTA]3	1	0.0025
D21S11	16	[TCTA]5 [TCTG]5 [TCTA]3 TA [TCTA]3	2	0.005
D21S11	17	[TCTA]6 [TCTG]5 [TCTA]3 TA [TCTA]3	1	0.0025
D21S11	17	[TCTA]5 [TCTG]6 [TCTA]3 TA [TCTA]3	4	0.01
D21S11	18	[TCTA]7 [TCTG]5 [TCTA]3 TA [TCTA]3	2	0.005
D21S11	26	[TCTA]4 [TCTG]6 [TCTA]3 TA [TCTA]3 TCA [TCTA]2 TCCATA [TCTA]8	2	0.005
D21S11	27	[TCTA]4 [TCTG]6 [TCTA]3 TA [TCTA]3 TCA [TCTA]2 TCCATA [TCTA]9	1	0.0025
D21S11	28	[TCTA]4 [TCTG]6 [TCTA]3 TA [TCTA]3 TCA [TCTA]2 TCCATA [TCTA]10	18	0.045
D21S11	28.2	[TCTA]5 [TCTG]5 [TCTA]3 TA [TCTA]3 TCA [TCTA]2 TCCATA [TCTA]9 TA [TCTA]1	2	0.005
D21S11	29	[TCTA]6 [TCTG]5 [TCTA]3 TA [TCTA]3 TCA [TCTA]2 TCCATA [TCTA]10	86	0.215
D21S11	29	[TCTA]4 [TCTG]6 [TCTA]3 TA [TCTA]3 TCA [TCTA]2 TCCATA [TCTA]11	20	0.05
D21S11	29.2	[TCTA]5 [TCTG]5 [TCTA]3 TA [TCTA]3 TCA [TCTA]2 TCCATA [TCTA]10 TA [TCTA]1	1	0.0025
D21S11	30	[TCTA]6 [TCTG]5 [TCTA]3 TA [TCTA]3 TCA [TCTA]2 TCCATA [TCTA]11	40	0.1
D21S11	30	[TCTA]4 [TCTG]6 [TCTA]3 TA [TCTA]3 TCA [TCTA]2 TCCATA [TCTA]12	38	0.095
D21S11	30	[TCTA]5 [TCTG]6 [TCTA]3 TA [TCTA]3 TCA [TCTA]2 TCCATA [TCTA]11	12	0.03
D21S11	30	[TCTA]7 [TCTG]5 [TCTA]3 TA [TCTA]3 TCA [TCTA]2 TCCATA [TCTA]10	6	0.015
D21S11	30.2	[TCTA]5 [TCTG]6 [TCTA]3 TA [TCTA]3 TCA [TCTA]2 TCCATA [TCTA]10 TA [TCTA]1	5	0.0125
D21S11	31	[TCTA]5 [TCTG]6 [TCTA]3 TA [TCTA]3 TCA [TCTA]2 TCCATA [TCTA]12	2	0.005
D21S11	31	[TCTA]6 [TCTG]5 [TCTA]3 TA [TCTA]3 TCA [TCTA]2 TCCATA [TCTA]12	41	0.1025
D21S11	31.2	[TCTA]5 [TCTG]6 [TCTA]3 TA [TCTA]3 TCA [TCTA]2 TCCATA [TCTA]11 TA [TCTA]1	29	0.0725
D21S11	32	[TCTA]5 [TCTG]6 [TCTA]3 TA [TCTA]3 TCA [TCTA]2 TCCATA [TCTA]13	13	0.0325
D21S11	32.2	[TCTA]5 [TCTG]6 [TCTA]3 TA [TCTA]3 TCA [TCTA]2 TCCATA [TCTA]12 TA [TCTA]1	49	0.1225
D21S11	33	[TCTA]5 [TCTG]6 [TCTA]3 TA [TCTA]3 TCA [TCTA]2 TCCATA [TCTA]14	1	0.0025
D21S11	33.2	[TCTA]5 [TCTG]6 [TCTA]3 TA [TCTA]3 TCA [TCTA]2 TCCATA [TCTA]13 TA [TCTA]1	14	0.035
D21S11	34	[TCTA]5 [TCTG]6 [TCTA]3 TA [TCTA]3 TCA [TCTA]2 TCCATA [TCTA]15	2	0.005
D21S11	34.2	[TCTA]5 [TCTG]6 [TCTA]3 TA [TCTA]3 TCA [TCTA]2 TCCATA [TCTA]14 TA [TCTA]1	1	0.0025
PentaD	5	[AAAGA]5	1	0.0025
PentaD	7	[AAAGA]7	10	0.025
PentaD	7.4	[AAAGA]1 AAGA [AAAGA]6	1	0.0025
PentaD	8	[AAAGA]8	28	0.07
PentaD	8.4	[AAAGA]1 AAGA [AAAGA]7	2	0.005
PentaD	9	[AAAGA]9	146	0.365
PentaD	10	[AAAGA]10	51	0.1275
PentaD	10.4	[AAAGA]1 AAGA [AAAGA]9	2	0.005
PentaD	11	[AAAGA]11	49	0.1225
PentaD	12	[AAAGA]12	53	0.1325
PentaD	13	[AAAGA]13	40	0.1
PentaD	14	[AAAGA]14	17	0.0425
D22S1045	11	[ATT]8 ACT [ATT]2	72	0.18
D22S1045	14	[ATT]11 ACT [ATT]2	12	0.03
D22S1045	15	[ATT]12 ACT [ATT]2	96	0.24
D22S1045	16	[ATT]13 ACT [ATT]2	112	0.28
D22S1045	17	[ATT]14 ACT [ATT]2	85	0.2125
D22S1045	18	[ATT]15 ACT [ATT]2	23	0.0575
D5S2500	13	[GGTA]3 [GACA]5 [GATA]2 [GATT]3	2	0.005
D5S2500	14	[GGTA]3 [GACA]6 [GATA]2 [GATT]3	90	0.225
D5S2500	14	[GGTA]3 [GACA]7 [GATA]1 [GATT]3	71	0.1775
D5S2500	17	[GGTA]3 [GACA]8 [GATA]3 [GATT]3	107	0.2675
D5S2500	18	[GGTA]3 [GACA]9 [GATA]3 [GATT]3	94	0.235
D5S2500	18	[GGTA]3 [GACA]10 [GATA]2 [GATT]3	3	0.0075
D5S2500	20	[GGTA]8 [GACA]5 [GATA]3 [GATT]4	14	0.035
D5S2500	20	[GGTA]7 [GACA]6 [GATA]3 [GATT]4	13	0.0325
D5S2500	23	[GGTA]9 [GACA]6 [GATA]3 [GATT]5	4	0.01
D5S2500	24	[GGTA]10 [GACA]6 [GATA]3 [GATT]5	2	0.005
